# Supplementary material for: Extension of the viral ecology in humans using viral profile hidden Markov models
Source: PLoS One. 2018 Jan 19;13(1):e0190938. doi: 10.1371/journal.pone.0190938 (PMC5774701; doi:10.1371/journal.pone.0190938)
Supplement: S1 Table — (XLSX) [file pone.0190938.s002.xlsx]

## Sheet: Sheet1
Project ID	Total number of raw reads	Average length of reads	Sample type	Pretreatment	Sequencing Platform
2011_1	821080061	101	Serum	Total nucleic acid (both DNA and RNA)	HiSeq2000
2011_2	765078022	101	Skin (both fresh frozen and FFPE)	Fresh frozen: Total nucleic acid. FFPE: DNA extraction	MiSeq
2014_1	463686630	150	Prostate secretion	Extraction by boiling (DNA) (RNA may exist).	NextSeq
2014_2	31784562	250	Paraffin blank block	Qiagen DNneasy blood and tissue (DNA)	MiSeq
2014_3	46601934	250	Serum	Total nucleic acid (both DNA and RNA)	MiSeq
2014_4	1034289514	101	Serum	Total nucleic acid (both DNA and RNA)	NextSeq
2014_5	481759557	150	Serum	Total nucleic acid (both DNA and RNA)	NextSeq
2014_6	451344599	150	Serum	Total nucleic acid (both DNA and RNA)	NextSeq
2014_7	51719623	150	Skin (FFPE)	Qiagen DNneasy blood and tissue (DNA)	NextSeq
2014_8	236299783	150	Cervical tissue (FFPE)	Qiagen DNneasy blood and tissue (DNA)	NextSeq
2015_1	494183607	150	Biopsy	DNA extraction	NextSeq
2015_2	207891764	150	Cervix tissue (FFPE)	Qiagen DNneasy blood and tissue (DNA)	NextSeq
2015_3	336156550	150	Cervix tissue (FFPE)	Qiagen DNneasy blood and tissue (DNA)	NextSeq
2015_4	415626171	150	Serum	Total nucleic acid (both DNA and RNA)	NextSeq
2014_A1	22061444	250	Cervix tissue (FFPE)	Qiagen DNneasy blood and tissue (DNA)	MiSeq
2015_5_LH	37378706	180	Saliva	No extraction. Whole genome amplification.	MiSeq
2014_9	1034289514	100	Serum	Total nucleic acid (both DNA and RNA)	HiSeq
2014_14	376961716	150	Skin swabs	Total nucleic acid (both DNA and RNA)	NextSeq
2014_15_SR	29693475	150	Serum	Total nucleic acid (both DNA and RNA)	MiSeq
2013_1	48243885	150	Skin (fresh frozen tissue)	RNA extraction	MiSeq
2013_2	34034998	250	Skin (fresh frozen tissue)	DNA extraction	MiSeq
2012_D3	35709576	250	Mesenchymal stem cells from cerebrospinal fluid	DNA extraction	MiSeq
2014K1	24037622	296	HPV-plasmids (types16, 33, 53 and 68)	No extraction. With and without whole genome amplification.	MiSeq
2014_10	78080812	250	Skin (FFPE)	RNA extraction	MiSeq
2014_11	56224598	250	Spleen and pancreas tissue	DNA extraction	MiSeq
2014_12	502617745	150	Laryngeal, tonsillar & cervical tissues	DNA extraction	NextSeq
